# Supplementary material for: COMPASS: Continuous Open Mouse Phenotyping of Activity and Sleep Status
Source: Wellcome Open Res. 2017 Apr 24;1:2. Originally published 2016 Nov 15. [Version 2] doi: 10.12688/wellcomeopenres.9892.2 (PMC5140024; doi:10.12688/wellcomeopenres.9892.2)
Supplement: Examples of movements of a mouse required to activate PIR sensors at different heights from the cage floor — Near-infrared LED outside and below the cage shows the activation of the sensor. [file wellcomeopenres-1-11937-s0000.tgz]

Archive with 1 entries (1 files):
- Brown_et_al_Video.avi
