# Supplementary material for: COMPASS: Continuous Open Mouse Phenotyping of Activity and Sleep Status
Source: Wellcome Open Res. 2017 Apr 24;1:2. Originally published 2016 Nov 15. [Version 2] doi: 10.12688/wellcomeopenres.9892.2 (PMC5140024; doi:10.12688/wellcomeopenres.9892.2)
Supplement: Supplementary file 3 [file wellcomeopenres-1-11937-s0004.tgz]

Archive with 1 entries (1 files):
- f4f7c056-1baf-42c2-8bd9-41cf7966bcb4.png
