# Supplementary material for: COMPASS: Continuous Open Mouse Phenotyping of Activity and Sleep Status
Source: Wellcome Open Res. 2017 Apr 24;1:2. Originally published 2016 Nov 15. [Version 2] doi: 10.12688/wellcomeopenres.9892.2 (PMC5140024; doi:10.12688/wellcomeopenres.9892.2)
Supplement: Supplementary file 5 [file wellcomeopenres-1-11937-s0003.tgz]

Archive with 1 entries (1 files):
- ac45e61e-c616-4e9e-a991-5e9b4c948afb.fzz
